# Supplementary material for: The Advantage of Targeted Next-Generation Sequencing over qPCR in Testing for Druggable EGFR Variants in Non-Small-Cell Lung Cancer
Source: Int J Mol Sci. 2024 Jul 19;25(14):7908. doi: 10.3390/ijms25147908 (PMC11277480; doi:10.3390/ijms25147908)
Supplement: Supplementary file 1 [file ijms-25-07908-s001.zip]

Archive with 1 entries (1 files):
- ijms-3103240-supplementary.pdf
